# Supplementary material for: Beyond Word Frequency: Bursts, Lulls, and Scaling in the Temporal Distributions of Words
Source: PLoS One. 2009 Nov 11;4(11):e7678. doi: 10.1371/journal.pone.0007678 (PMC2770836; doi:10.1371/journal.pone.0007678)
Supplement: Table S1 — Detailed information on the statistical analysis of all words that were studied (six databases). (31.88 MB TAR) [file pone.0007678.s002.tar]

Archive with 3,985 entries (3,978 files):
- recurrence
- recurrence/comp
- recurrence/comp/a.png
- recurrence/comp/able.png
- recurrence/comp/about.png
- recurrence/comp/above.png
- recurrence/comp/ac.png
- recurrence/comp/access.png
- recurrence/comp/account.png
- recurrence/comp/actually.png
- recurrence/comp/add.png
- recurrence/comp/address.png
- recurrence/comp/advance.png
- recurrence/comp/after.png
- recurrence/comp/again.png
- recurrence/comp/ago.png
- recurrence/comp/all.png
- recurrence/comp/allow.png
- recurrence/comp/almost.png
- recurrence/comp/already.png
- recurrence/comp/also.png
- recurrence/comp/although.png
- recurrence/comp/always.png
- recurrence/comp/am.png
- recurrence/comp/an.png
- recurrence/comp/and.png
- recurrence/comp/another.png
- recurrence/comp/answer.png
- recurrence/comp/any.png
- recurrence/comp/anybody.png
- recurrence/comp/anyone.png
- recurrence/comp/anything.png
- recurrence/comp/anyway.png
- recurrence/comp/application.png
- recurrence/comp/applications.png
- recurrence/comp/appreciated.png
- recurrence/comp/apps.png
- recurrence/comp/are.png
- recurrence/comp/around.png
- recurrence/comp/article.png
- recurrence/comp/as.png
- recurrence/comp/ask.png
- recurrence/comp/at.png
- recurrence/comp/available.png
- recurrence/comp/average.png
- recurrence/comp/away.png
- recurrence/comp/back.png
- recurrence/comp/backup.png
- recurrence/comp/bad.png
- recurrence/comp/based.png
- recurrence/comp/bash.png
- recurrence/comp/be.png
- recurrence/comp/because.png
- recurrence/comp/been.png
- recurrence/comp/before.png
- recurrence/comp/being.png
- recurrence/comp/believe.png
- recurrence/comp/below.png
- recurrence/comp/best.png
- recurrence/comp/better.png
- recurrence/comp/between.png
- recurrence/comp/big.png
- recurrence/comp/bill.png
- recurrence/comp/binary.png
- recurrence/comp/bios.png
- recurrence/comp/bit.png
- recurrence/comp/book.png
- recurrence/comp/boot.png
- recurrence/comp/both.png
- recurrence/comp/box.png
- recurrence/comp/btw.png
- recurrence/comp/bug.png
- recurrence/comp/build.png
- recurrence/comp/but.png
- recurrence/comp/buy.png
- recurrence/comp/by.png
- recurrence/comp/cache.png
- recurrence/comp/call.png
- recurrence/comp/called.png
- recurrence/comp/came.png
- recurrence/comp/can't.png
- recurrence/comp/can.png
- recurrence/comp/cannot.png
- recurrence/comp/card.png
- recurrence/comp/cards.png
- recurrence/comp/care.png
- recurrence/comp/case.png
- recurrence/comp/cause.png
- recurrence/comp/cd.png
- recurrence/comp/cdrom.png
- recurrence/comp/certainly.png
- recurrence/comp/change.png
- recurrence/comp/changed.png
- recurrence/comp/changes.png
- recurrence/comp/check.png
- recurrence/comp/cheers.png
- recurrence/comp/choice.png
- recurrence/comp/chris.png
- recurrence/comp/client.png
- recurrence/comp/co.png
- recurrence/comp/code.png
- recurrence/comp/com.png
- recurrence/comp/come.png
- recurrence/comp/comes.png
- recurrence/comp/command.png
- recurrence/comp/commands.png
- recurrence/comp/commercial.png
- recurrence/comp/comp.png
- recurrence/comp/company.png
- recurrence/comp/compile.png
- recurrence/comp/compiled.png
- recurrence/comp/complete.png
- recurrence/comp/computer.png
- recurrence/comp/computers.png
- recurrence/comp/conf.png
- recurrence/comp/config.png
- recurrence/comp/configuration.png
- recurrence/comp/configure.png
- recurrence/comp/connect.png
- recurrence/comp/connection.png
- recurrence/comp/console.png
- recurrence/comp/control.png
- recurrence/comp/controller.png
- recurrence/comp/copy.png
- recurrence/comp/correct.png
- recurrence/comp/could.png
- recurrence/comp/couldn't.png
- recurrence/comp/couple.png
- recurrence/comp/course.png
- recurrence/comp/cpu.png
- recurrence/comp/create.png
- recurrence/comp/created.png
- recurrence/comp/cs.png
- recurrence/comp/current.png
- recurrence/comp/currently.png
- recurrence/comp/data.png
- recurrence/comp/date.png
- recurrence/comp/dave.png
- recurrence/comp/david.png
- recurrence/comp/day.png
- recurrence/comp/days.png
- recurrence/comp/de.png
- recurrence/comp/debian.png
- recurrence/comp/default.png
- recurrence/comp/deja.png
- recurrence/comp/desktop.png
- recurrence/comp/details.png
- recurrence/comp/development.png
- recurrence/comp/device.png
- recurrence/comp/devices.png
- recurrence/comp/did.png
- recurrence/comp/didn't.png
- recurrence/comp/difference.png
- recurrence/comp/different.png
- recurrence/comp/directly.png
- recurrence/comp/directory.png
- recurrence/comp/disk.png
- recurrence/comp/disks.png
- recurrence/comp/display.png
- recurrence/comp/distribution.png
- recurrence/comp/do.png
- recurrence/comp/documentation.png
- recurrence/comp/does.png
- recurrence/comp/doesn't.png
- recurrence/comp/doing.png
- recurrence/comp/domain.png
- recurrence/comp/don't.png
- recurrence/comp/done.png
- recurrence/comp/dos.png
- recurrence/comp/down.png
- recurrence/comp/download.png
- recurrence/comp/drive.png
- recurrence/comp/driver.png
- recurrence/comp/drivers.png
- recurrence/comp/drives.png
- recurrence/comp/during.png
- recurrence/comp/e-mail.png
- recurrence/comp/each.png
- recurrence/comp/easier.png
- recurrence/comp/easy.png
- recurrence/comp/echo.png
- recurrence/comp/edit.png
- recurrence/comp/editor.png
- recurrence/comp/edu.png
- recurrence/comp/either.png
- recurrence/comp/else.png
- recurrence/comp/emacs.png
- recurrence/comp/email.png
- recurrence/comp/end.png
- recurrence/comp/enough.png
- recurrence/comp/environment.png
- recurrence/comp/error.png
- recurrence/comp/errors.png
- recurrence/comp/etc.png
- recurrence/comp/even.png
- recurrence/comp/ever.png
- recurrence/comp/every.png
- recurrence/comp/everyone.png
- recurrence/comp/everything.png
- recurrence/comp/exactly.png
- recurrence/comp/example.png
- recurrence/comp/except.png
- recurrence/comp/expect.png
- recurrence/comp/experience.png
- recurrence/comp/fact.png
- recurrence/comp/far.png
- recurrence/comp/fast.png
- recurrence/comp/faster.png
- recurrence/comp/fax.png
- recurrence/comp/fdisk.png
- recurrence/comp/few.png
- recurrence/comp/figure.png
- recurrence/comp/file.png
- recurrence/comp/files.png
- recurrence/comp/filesystem.png
- recurrence/comp/find.png
- recurrence/comp/fine.png
- recurrence/comp/first.png
- recurrence/comp/fix.png
- recurrence/comp/floppy.png
- recurrence/comp/following.png
- recurrence/comp/for.png
- recurrence/comp/format.png
- recurrence/comp/found.png
- recurrence/comp/free.png
- recurrence/comp/from.png
- recurrence/comp/ftp.png
- recurrence/comp/full.png
- recurrence/comp/function.png
- recurrence/comp/gcc.png
- recurrence/comp/general.png
- recurrence/comp/get.png
- recurrence/comp/gets.png
- recurrence/comp/getting.png
- recurrence/comp/give.png
- recurrence/comp/given.png
- recurrence/comp/gives.png
- recurrence/comp/gnome.png
- recurrence/comp/gnu.png
- recurrence/comp/go.png
- recurrence/comp/goes.png
- recurrence/comp/going.png
- recurrence/comp/good.png
- recurrence/comp/google.png
- recurrence/comp/got.png
- recurrence/comp/great.png
- recurrence/comp/group.png
- recurrence/comp/groups.png
- recurrence/comp/guess.png
- recurrence/comp/gui.png
- recurrence/comp/gz.png
- recurrence/comp/had.png
- recurrence/comp/hand.png
- recurrence/comp/happens.png
- recurrence/comp/hard.png
- recurrence/comp/hardware.png
- recurrence/comp/has.png
- recurrence/comp/hat.png
- recurrence/comp/have.png
- recurrence/comp/haven't.png
- recurrence/comp/having.png
- recurrence/comp/he.png
- recurrence/comp/heard.png
- recurrence/comp/hello.png
- recurrence/comp/help.png
- recurrence/comp/helps.png
- recurrence/comp/here.png
- recurrence/comp/hi.png
- recurrence/comp/him.png
- recurrence/comp/his.png
- recurrence/comp/home.png
- recurrence/comp/hope.png
- recurrence/comp/host.png
- recurrence/comp/how.png
- recurrence/comp/however.png
- recurrence/comp/html.png
- recurrence/comp/http.png
- recurrence/comp/i'd.png
- recurrence/comp/i'll.png
- recurrence/comp/i'm.png
- recurrence/comp/i've.png
- recurrence/comp/i.png
- recurrence/comp/ibm.png
- recurrence/comp/id.png
- recurrence/comp/ide.png
- recurrence/comp/idea.png
- recurrence/comp/ideas.png
- recurrence/comp/if.png
- recurrence/comp/image.png
- recurrence/comp/important.png
- recurrence/comp/in.png
- recurrence/comp/include.png
- recurrence/comp/including.png
- recurrence/comp/index.html
- recurrence/comp/info.png
- recurrence/comp/information.png
- recurrence/comp/install.png
- recurrence/comp/installation.png
- recurrence/comp/installed.png
- recurrence/comp/installing.png
[truncated: 3,685 more entries]
